# Supplementary material for: Data set of phylogenetic analysis inferred based on the complete genomes of the family Nodaviridae
Source: Data Brief. 2016 Aug 20;8:1454–61. doi: 10.1016/j.dib.2016.08.025 (PMC5007544; doi:10.1016/j.dib.2016.08.025)
Supplement: Supplementary file 5 — Supplementary material: SF4: Deduced amino acid sequence alignment of Nodaviridae sub-genome RNA1 ORF using ClustalW of MEGA7.0.18. Virus species are indicated at the left of sequence. Color gradients correspond to the percentage of conversed amino acid residues. [file mmc5.zip]

Archive with 1 entries (1 files):
- SF4.jpg
